# Supplementary material for: Synthesis, Properties, and Biodegradability of Novel Sequence-Controlled Copolyesters Composed of Glycolic Acid, Dicarboxylic Acids, and C3 or C4 Diols
Source: Polymers (Basel). 2023 Feb 24;15(5):1155. doi: 10.3390/polym15051155 (PMC10007436; doi:10.3390/polym15051155)
Supplement: Supplementary file 1 [file polymers-15-01155-s001.zip]

Archive with 1 entries (1 files):
- polymers-2214405-supplementary.pdf
